# Supplementary material for: Association between unhealthy snack food and beverage consumption and the nutritional status of Nepalese children and adolescents: A systematic review
Source: PLoS One. 2026 Jun 25;21(6):e0352341. doi: 10.1371/journal.pone.0352341 (PMC13298750; doi:10.1371/journal.pone.0352341)
Supplement: S3 File — (XLSX) [file pone.0352341.s003.xlsx]

## Sheet: Quality Assessment
Study (Author and Date)	Q1. Were the criteria for inclusion in the sample clearly defined?	Q2. Were the study subjects and the setting described in detail?	Q3. Was the exposure measured in a valid and reliable way?	Q4. Were objective, standard criteria used for measurement of the condition?	Q5. Were confounding factors identified?	Q6. Were strategies to deal with confounding factors stated?	Q7. Were the outcomes measured in a valid and reliable way?	Q8. Was appropriate statistical analysis used?	Overall Appraisal (Risk of Bias)	Comments
Baral et al. (2025)	Yes	Yes (N=460; Cluster Random)	Yes (IPAQ used for PA; likely validated diet tool)	Yes (UNICEF Stadiometer, Seca Scale, BMI for age z-score)	Yes	Yes (Logistic Regression for adjustment)	Yes	Yes	Low	Strongest methodological rigor among all studies. Uses validated exposure tools and advanced confounding control.
Bhatta et al. (2024)	Yes	Yes (N=240; Stratified Random)	Unclear (Specific factor measurement validation not stated)	Yes (BMI based on WHO Anthro+)	Yes	Yes (Association testing implies control)	Yes	Yes	Moderate	Good design, but findings limited by small sample size and restriction to one grade and government schools.
Bhattarai & Bhusal (2019)	Yes	Yes (N=510; Multistage Probability Random)	Yes (Pretested questionnaire implies reliability check)	Yes (BMI calculation with WHO standards)	Yes	Yes (Multiple Regression Analysis)	Yes	Yes	Low	Excellent sampling method (includes both government and private schools) and robust statistical analysis.
Karki et al. (2019)	Yes	Yes (N=575; Two-stage Cluster Random, but Private Schools Only)	Yes (PAQ-C and SPANS 2010)	Yes (BMI-for-age-sex calculated using WHO AnthroPlus)	Yes	Yes (Multivariate Logistic Regression)	Yes	Yes	Moderate	High risk of selection bias due to restriction to private schools, limiting external validity/generalizability.
Khadka et al. (2020)	Unclear	Unclear	Unclear (No measurement tool stated for nutritional intake)	Yes (Anthropometry, Length, Weight are objective measures)	Unclear	Unclear (Pearson Correlation does not inherently control for confounders)	Yes	Yes	High	Poor methodological reporting on sample and exposure measurement greatly increases risk of bias.
Pant (2021)	Yes	Yes (N=100; Random sampling)	Unclear (No validation/tool stated for socio-economic factors)	Yes (BMI calculated and compared to reference values)	Yes	Yes (Cross-tabulation and Chi-Square Test)	Yes	Yes	Moderate	Very small sample size (N=100) limits statistical power and increases risk of random error.
Sharma et al. (2025)	Yes	Unclear	Unclear (Specific tools for 'food environment' or 'diet quality' not stated)	Yes (Body Mass Index (BMI) for age/sex)	Unclear	Unclear (Analysis of 'Association' requires adjustment, but specific method is not stated)	Yes	Yes	High	Lack of reporting on sample details (Q2) and confounding strategies (Q6) weakens confidence in the reported associations.
Shrestha et al. (2021)	Yes	Yes (N=708; Rural households in two districts)	Yes (Dietary Patterns derived using Principal Component Analysis)	Yes (Stunting based on WHO Child Growth Standards)	Yes (Factors identified through PCA)	Yes (Statistical association analysis implies control)	Yes	Yes	Low	High quality: Very large sample size, objective outcome measurement, and sophisticated statistical analysis of exposure.
Thapa et al. (2021)	Yes	Yes (N=379; Simple Random Sampling of schools)	Not Applicable (Descriptive/Prevalence study)	Yes (Overnutrition defined by BMI criteria)	Not Applicable (Descriptive/Prevalence study)	Not Applicable (Descriptive/Prevalence study)	Yes	Yes	Low	High quality for a descriptive study. Clear sampling and objective outcome measurement.
Tsang et al. (2019)	Yes	Unclear	Unclear (Specific tools for nutrition status not stated)	Yes (Nutrition status via anthropometry; Oral Health via clinical exam)	Unclear	Unclear (No adjustment methods specified)	Yes	Yes	High	Poor reporting on sample size, sampling, and confounding strategies makes a confident assessment difficult.
Zahid et al. (2020)	Yes	Unclear	Unclear (Specific consumption measurement method not fully validated)	Yes (Severe Dental Caries and Malnutrition using standard clinical/anthropometric criteria)	Unclear	Unclear (Analysis of 'Associations' requires adjustment, but specific method is not stated)	Yes	Yes	High	Lack of reporting on sample details (Q2) and confounding strategies (Q6) limits confidence in the causality implied by the associations.
Pries et al. (2019)	Yes	Yes (N = 745; 2-stage cluster sampling)	Yes (Exposure - USFB consumption, was measured using a multiple-pass 24-hour dietary recall)	Yes (Anthropometric outcomes used WHO growth standards and Biochemical outcomes used standardized laboratory ELISA methods)	Yes ( caregiver education, caste, household wealth, breastfeeding status, food security, and child morbidity)	Yes (Confounders were addressed through adjusted linear and logistic regression models)	Yes	Yes	Low	Study has sophisticated handling of dietary exposure data and its thorough control for socio-demographic confounding factors.
